# Supplementary material for: KRASG 12C ‐inhibitor‐based combination therapies for pancreatic cancer: insights from drug screening
Source: Mol Oncol. 2024 Sep 10;19(2):295–310. doi: 10.1002/1878-0261.13725 (PMC11792994; doi:10.1002/1878-0261.13725)
Supplement: Supplementary file 2 — Table S1. Drug screening results. [file MOL2-19-295-s001.xlsx]

## Sheet: Tabelle1
Supplemental Table 1: Drug screening results
agent	mean IC50 single	mean IC50 combi	Foldchange IC50	mean AUC single	mean AUC combi	delta AUC
SZL P1-41	no curve fitting	no curve fitting	nd	1.05596	0.974130822267658	-0.0818245		above the threshold (FCIC50 > -0.3; dAUC > -0.1)
Galunisertib (LY2157299)	no curve fitting	no curve fitting	nd	1.01776	0.962401214264865	-0.0553634		below the threshold
CB-103	no curve fitting	no curve fitting	nd	1.01733	0.877731003470634	-0.139599		above the threshold, but inappropriate curve fitting
TNO155	no curve fitting	2.34314	nd	0.877866660871006	0.684870770884776	-0.192996
Decitabine	no curve fitting	2.03376	nd	0.866929500572416	0.710606932425903	-0.156323
Tretinoin	no curve fitting	no curve fitting	nd	0.933295374894981	0.810178336637804	-0.123117
MS023	21.5218	2.77726	-0.889261	0.808434457838842	0.692079275312797	-0.116355
Verteporfin	5.32882	2.11218	-0.401901	0.810434661423564	0.697523027351497	-0.112912
AZD6738	2.9705	0.888847	-0.524003	0.75677215567263	0.646592483221528	-0.11018
BPTES	no curve fitting	no curve fitting	nd	0.725695916880245	0.616701507796934	-0.108994
Nintedanib Ethanesulfonate Salt	2.21061	0.893377	-0.393478	0.754141525821621	0.650692335665807	-0.103449
SHP099	no curve fitting	no curve fitting	nd	0.95114554682426	0.850670361695536	-0.100475
OF-1	2.6931	2.02456	-0.123922	0.810981041005253	0.71292950446869	-0.0980515
Ponatinib (AP24534)	0.629149	0.417227	-0.178382	0.631006149673971	0.539406618117769	-0.0915995
CB-839	0.865643	no curve fitting	nd	0.533232589553132	0.444385196818957	-0.0888474
Dasatinib hydrochloride	no curve fitting	no curve fitting	nd	0.562073113770498	0.474308910716924	-0.0877642
Masitinib (AB1010)	5.24593	3.8635	-0.132841	0.87557522891066	0.790853583690871	-0.0847216
Crizotinib (PF-02341066)	1.08341	0.577642	-0.273135	0.665519598756745	0.581957540487819	-0.0835621
NVP-CGM097	no curve fitting	6.11734	nd	0.968002247644644	0.894610153778268	-0.0733921
GW0742	no curve fitting	no curve fitting	nd	0.883871481608433	0.811491721157511	-0.0723798
Nintedanib (BIBF 1120)	4.25172	2.16402	-0.293304	0.848205677464441	0.778031927055764	-0.0701738
CP-673451	2.01746	1.54205	-0.116706	0.774882012959464	0.705990836525661	-0.0688912
Irinotecan HCl Trihydrate	2.54159	1.81381	-0.146512	0.819617922825311	0.751043985614263	-0.0685739
Selumetinib (AZD6244)	0.896579	0.594644	-0.178332	0.637382134446759	0.574482468830529	-0.0628997
Sabutoclax	1.45062	1.58741	0.0391356	0.753287380271274	0.692193732965578	-0.0610936
EN4	no curve fitting	no curve fitting	nd	0.837734029079719	0.777038044033469	-0.060696
Adavosertib MK-1775	0.328569	0.253695	-0.112315	0.501979105657127	0.445595394482112	-0.0563837
RO5126766 (CH5126766)	0.605861	0.393713	-0.187193	0.602001706602902	0.547337991823574	-0.0546637
Ibrutinib (PCI-32765)	no curve fitting	no curve fitting	nd	0.972209861675433	0.921356674675087	-0.0508532
BGB324	1.04675	0.822375	-0.104774	0.671873958789915	0.62168304828773	-0.0501909
BI-3406	16.018	4.58447	-0.543318	0.855703701024948	0.805640002907351	-0.0500637
AZD1480	2.9625	2.29821	-0.110268	0.862256060183463	0.817047286299174	-0.0452088
GSK461364	no curve fitting	no curve fitting	nd	0.15324681335483	0.110846599723416	-0.0424002
Rigosertib (ON-01910)	0.0437077	0.0346398	-0.100983	0.2534247050261	0.211583613454478	-0.0418411
Rabusertib (LY2603618)	0.905318	0.882037	-0.0113147	0.679090679093533	0.637344773519863	-0.0417459
MI-2 (MALT1 inhibitor)	0.857402	0.749588	-0.0583619	0.631834274970309	0.593926653932551	-0.0379076
Tipifarnib	1.58365	0.935902	-0.228429	0.612785716882545	0.574941870618158	-0.0378438
Ribociclib (LEE011)	no curve fitting	no curve fitting	nd	0.816221474441496	0.778468435195392	-0.037753
Napabucasin	0.0421009	0.0302612	-0.143405	0.18197745605597	0.144412416998997	-0.037565
Onalespib (AT13387)	0.0319625	0.023339	-0.136558	0.225293643075668	0.190915209726923	-0.0343784
Binimetinib	0.361698	0.226578	-0.203127	0.534690908823805	0.500700864163392	-0.03399
Fluvastatin Sodium	3.63321	4.19389	0.0623266	0.874832885345391	0.841528694160182	-0.0333042
KX2-391	0.0369579	0.0321244	-0.0608722	0.243647517202658	0.210966422596137	-0.0326811
Cobimetinib (GDC-0973, RG7420)	0.100533	0.098026	-0.0109685	0.405261300622929	0.372853632191715	-0.0324077
Ispinesib (SB-715992)	no curve fitting	no curve fitting	nd	0.164247683817252	0.13324612144249	-0.0310016
VLX1570	0.0256568	0.020133	-0.105294	0.120868805861975	0.0905200794889477	-0.0303487
LLY-507	3.17539	1.68764	-0.274516	0.754411910130176	0.725346361631608	-0.0290655
Linsitinib (OSI-906)	4.54609	2.89734	-0.195639	0.770641334264505	0.742317770714984	-0.0283236
Danusertib (PHA-739358)	0.129508	0.123186	-0.0217342	0.433030432341333	0.405526957700435	-0.0275035
Lys05	1.11046	1.02952	-0.0328683	0.619840359371335	0.59396092165435	-0.0258794
HTH-01-015	3.03076	3.0498	0.00272008	0.843578326266047	0.817875110592551	-0.0257032
MLN4924	0.236319	0.178858	-0.12099	0.45544969761104	0.42992950026297	-0.0255202
VE-822	0.583322	0.445619	-0.116944	0.557786838180361	0.532292338936918	-0.0254945
LCL161	1401.36	no curve fitting	nd	0.885294041421439	0.860262009886758	-0.025032
BAY 11-7082	0.731741	0.641915	-0.0568796	0.605928525870399	0.581111846760518	-0.0248167
Plinabulin (NPI-2358)	0.019711	0.0157452	-0.0975613	0.170940745922579	0.147626800717951	-0.0233139
Tozasertib (VX-680, MK-0457)	0.0956559	0.075525	-0.102621	0.431530097651268	0.409556607116411	-0.0219735
Ixazomib Citrate (MLN9708)	0.167923	0.144264	-0.0659525	0.381718380386135	0.360974403813398	-0.020744
Paclitaxel	no curve fitting	no curve fitting	nd	0.118372161197597	0.098097845171751	-0.0202743
SGI-1027	0.599173	0.557566	-0.031256	0.585337203208129	0.56600915021421	-0.0193281
Deguelin	0.0467607	0.0374478	-0.0964542	0.297435388055044	0.278580152603121	-0.0188552
Osimertinib (AZD9291)	2.17159	1.8673	-0.0655625	0.758109884988369	0.73983290073026	-0.018277
STF-31	0.750723	0.588598	-0.105661	0.584548985266889	0.567438213669121	-0.0171108
XAV-939	no curve fitting	no curve fitting	nd	0.940197086792182	0.923180760037488	-0.0170163							#DIV/0!
Volasertib (BI 6727)	0.0206494	0.0181658	-0.0556532	0.183842514469439	0.168593980410541	-0.0152485
GSK1904529A	no curve fitting	no curve fitting	nd	0.873596969032284	0.858410618230256	-0.0151864
BAY-876	0.0657944	0.0865431	0.119044	0.394514988366426	0.37960222389306	-0.0149128
Ravoxertinib (GDC-0994)	4.84463	no curve fitting	nd	0.767546695758351	0.755717665897669	-0.011829
MK-0752	no curve fitting	no curve fitting	nd	0.99865048499084	0.986995206098212	-0.0116553
TAK-243 (MLN7243)	0.0508912	0.0430111	-0.0730623	0.202329334474092	0.191540019382752	-0.0107893
Vinorelbine Tartrate	0.00859275	0.00909376	0.0246117	0.092541949965147	0.0818043798926573	-0.0107376
GSK2334470	8.30117	5.16741	-0.205866	0.873632947827778	0.863030495753826	-0.0106025
Etoposide	1.03726	0.852804	-0.0850404	0.673944983139501	0.663413579761693	-0.0105314
Dinaciclib (SCH727965)	no curve fitting	0.0105464	nd	0.125230551482151	0.11503714016122	-0.0101934
VPS34-IN1	0.795699	0.830796	0.0187456	0.647671870509354	0.638491615961068	-0.00918025
Neratinib (HKI-272)	2.45416	2.46289	0.0015427	0.765928724744394	0.758332172578821	-0.00759655
Colchicine	0.0104597	0.010449	-0.000445919	0.127005835872422	0.119418501386345	-0.00758733
MI-463	1.26115	1.4044	0.0467243	0.695653489536407	0.688163459053043	-0.00749003
Sulfopin	13.0161	21.4667	0.217285	0.860751313856029	0.854406481759066	-0.00634483
Trametinib (GSK1120212)	0.0103923	0.00972281	-0.0289205	0.368444808461019	0.363739394298527	-0.00470541
Carfilzomib (PR-171)	0.00880568	0.004708	-0.271926	0.0172688519783643	0.0136645383102821	-0.00360431
GMX1778 (CHS828)	no curve fitting	no curve fitting	nd	0.0217625082642289	0.0203379207961351	-0.00142459
Elesclomol (STA-4783)	0.0103047	0.00804312	-0.107612	0.0307616391937864	0.0298091383130991	-0.000952501
CPI-203	0.315348	0.292212	-0.0330932	0.495116900323875	0.495163443238014	4.65429e-05
CCF642	0.182993	0.158394	-0.0626977	0.391091432027894	0.391445590298936	0.000354158
Importazole	1.86372	1.94274	0.0180355	0.701329920838371	0.703477512819617	0.00214759
RSL3	0.283044	0.314939	0.0463724	0.458660688281604	0.464336017927052	0.00567533
Sapanisertib (INK 128, MLN0128)	0.0332541	0.0344677	0.0155662	0.252639549039612	0.259318161642491	0.00667861
Avagacestat (BMS-708163)	no curve fitting	no curve fitting	nd	0.934510272193612	0.941723109993229	0.00721284
b-AP15	0.0310314	0.0319084	0.0121041	0.155844110501878	0.163714148135111	0.00787004
BSJ-4-116	0.156707	0.172064	0.0406016	0.415288045714005	0.426938360564162	0.0116503
YM155 (Sepantronium Bromide)	0.0100848	0.00795326	-0.103124	0.0329554533060508	0.0487500318907094	0.0157946
Gemcitabine	0.0344021	0.0453823	0.120302	0.322531669166653	0.338414224353403	0.0158826
Panobinostat (LBH589)	0.00922291	0.0105552	0.0585996	0.0285568517756126	0.0446922824529991	0.0161354
AZD7762	0.0893362	0.106278	0.075415	0.324274061426585	0.340588942860312	0.0163149
OTX015	0.237201	0.27467	0.0636962	0.443989011165576	0.461229654049564	0.0172406
BI-2852	25.2716	no curve fitting	nd	0.913724052066389	0.931396184261062	0.0176721
Afatinib	1.40203	1.47864	0.0231051	0.94941332087605	0.967514135726068	0.0181008
BAY 87-2243	no curve fitting	no curve fitting	nd	0.138019589637827	0.163453318434121	0.0254337
GSK3368715 (EPZ019997) 3HCl	12.5096	no curve fitting	nd	0.758135892859618	0.785042075252374	0.0269062
Dabrafenib (GSK2118436)	no curve fitting	no curve fitting	nd	0.917962085709411	0.946618364323065	0.0286563
Regorafenib (BAY 73-4506)	5.37516	no curve fitting	nd	0.901514152983027	0.931576814379054	0.0300627
JIB-04	0.100154	0.109721	0.0396238	0.341380904763518	0.37401811949822	0.0326372
MI-503	0.408403	0.555269	0.133415	0.529488650544573	0.562963134792197	0.0334745
AZ191	3.57824	7.13246	0.29957	0.834862499226596	0.873726439220156	0.0388639
MK-2206 2HCl	6.19974	9.92256	0.204251	0.866847518289286	0.905820424125535	0.0389729
Abexinostat (PCI-24781)	0.179689	0.234771	0.116121	0.39647941809263	0.435982290606107	0.0395029
Sotorasib	0.051947	0.0535851	0.0134837	0.408780692432957	0.448501476452001	0.0397208
Venetoclax (ABT-199, GDC-0199)	no curve fitting	no curve fitting	nd	0.92534444022987	0.967808636152721	0.0424642
Onametostat (JNJ-64619178)	0.207073	0.32569	0.196681	0.4427350380825	0.487976389902343	0.0452414
AZ 628	no curve fitting	7.18626	nd	0.802989015645546	0.84921709608873	0.0462281
Imidazole Ketone Erastin	0.0771006	0.0975085	0.101985	0.284700413318432	0.332145178323328	0.0474448
LY2090314	no curve fitting	3.45976	nd	0.590785878153884	0.639041309055304	0.0482554
PF-3758309	0.00535171	0.00809072	0.179495	0.120943222783322	0.170564739840765	0.0496215
Mubritinib (TAK 165)	0.0163587	0.0136421	-0.0788683	0.205800567822169	0.255759288890087	0.0499587
Poziotinib (HM781-36B)	3.56463	3.78452	0.0259966	0.817396879100406	0.867925499113218	0.0505286
SP2509	0.943138	1.17698	0.0961955	0.640985129272654	0.693851048629345	0.0528659
NMS-873	0.0548083	0.0753528	0.138253	0.291064908417615	0.348631486461529	0.0575666
Pevonedistat (MLN4924)	0.146356	0.208709	0.15413	0.401690314184107	0.459825188397573	0.0581349
AZD3965	no curve fitting	no curve fitting	nd	0.911971696460794	0.971071724407601	0.0591
Fluorouracil (5-Fluoracil, 5-FU)	8.99029	8.1312	-0.0436191	0.806620770945448	0.867696173316355	0.0610754
GDC-0152	no curve fitting	no curve fitting	nd	0.852334281173647	0.9136854232008	0.0613511
Subasumstat (TAK-981)	0.625707	3.68306	0.769837	0.558046380088739	0.638652112615189	0.0806057
Entinostat (MS-275)	1.41242	2.86538	0.307217	0.692036682610612	0.795014493176685	0.102978
Erastin	0.491421	1.13685	0.364249	0.571307579681239	0.683284069845325	0.111976
Indisulam	2.73617	4.51778	0.217782	0.769471664509832	0.883590157346366	0.114118
